# Supplementary material for: Bacteria-Derived Extracellular Vesicles in Urine as a Novel Biomarker for Gastric Cancer: Integration of Liquid Biopsy and Metagenome Analysis
Source: Cancers (Basel). 2021 Sep 18;13(18):4687. doi: 10.3390/cancers13184687 (PMC8468964; doi:10.3390/cancers13184687)
Supplement: Supplementary file 1 [file cancers-13-04687-s001.zip]

Archive with 1 entries (1 files):
- cancers-1369595-supplementary.v4.pptx
